# Supplementary material for: Determinants of user acceptance of a specific social platform for older adults: An empirical examination of user interface characteristics and behavioral intention
Source: PLoS One. 2017 Aug 24;12(8):e0180102. doi: 10.1371/journal.pone.0180102 (PMC5570369; doi:10.1371/journal.pone.0180102)
Supplement: S3 File — (XLSX) [file pone.0180102.s003.xlsx]

## Sheet: Sheet1
Demographic Information					TAM															HE
Participants	Gender	Age	Educatoin	SNS Experience	PU1	PU2	PU3	PU4	PU5	PEOU1	PEOU2	PEOU3	PEOU4	PEOU5	PEOU6	BI1	BI2	BI3	BI4	H1-1	H1-2	H1-3	H1-4	H1-5	H1-6	H2-1	H2-2	H2-3	H2-4	H3-1	H3-2	H3-3	H4-1	H4-2	H4-3	H4-4	H5-1	H5-2	H5-3	H5-4	H5-5	H5-6	H5-7	H6-1	H6-2	H6-3	H6-4	H7-1	H7-2
1	Female	61	University	Y	3	3	3	4	4	4	4	4	4	4	4	4	4	4	4	4	4	3	4	4	4	4	4	4	4	4	4	4	4	4	4	5	4	5	4	4	4	4	4	4	4	4	4	4	3
2	Female	64	Elementary school	N	4	4	4	4	4	3	3	4	4	3	4	4	3	4	4	4	4	4	3	4	3	4	4	5	5	5	4	4	5	4	5	4	4	5	4	4	5	4	4	5	5	5	4	4	3
3	Female	64	Elementary school	N	4	4	4	4	5	5	4	3	5	4	4	5	4	5	4	5	5	5	4	5	4	5	4	5	5	4	5	5	5	4	5	4	5	5	5	4	5	5	5	4	5	5	5	4	5
4	Male	62	Senior high	N	5	5	5	5	5	5	5	5	5	5	5	5	5	5	5	5	5	5	5	5	5	5	5	5	5	5	5	5	5	4	5	5	5	5	5	5	5	5	5	5	4	5	4	5	5
5	Male	70	Senior high	N	4	4	4	5	4	4	4	4	4	4	4	4	4	4	4	4	3	4	4	4	3	4	4	4	4	4	4	4	4	4	4	4	4	4	4	4	4	4	4	4	4	4	4	4	4
6	Female	72	Elementary school	N	4	4	4	4	4	4	4	4	4	4	4	4	4	4	4	4	4	4	4	4	4	4	4	4	4	4	4	4	4	4	4	4	4	4	4	4	4	4	4	4	4	4	3	4	4
7	Female	64	University	Y	4	4	4	4	5	5	5	5	4	4	5	5	4	4	4	4	4	4	5	4	4	4	5	4	4	5	4	4	5	5	5	4	5	4	4	4	5	5	5	5	4	4	4	4	5
8	Female	64	Senior high	N	4	4	4	4	4	3	3	3	3	3	3	2	3	3	3	3	4	4	4	4	4	3	3	4	3	3	3	4	3	3	4	3	4	3	4	4	3	4	4	4	4	3	4	3	3
9	Male	71	Senior high	Y	4	4	3	4	4	4	4	4	3	4	4	3	4	4	3	4	4	3	4	4	3	3	4	4	4	4	4	4	4	3	4	4	4	4	4	4	4	4	4	4	2	4	4	4	4
10	Female	70	Senior high	N	4	4	3	4	4	4	4	4	4	4	4	4	4	4	4	4	4	3	3	3	3	4	4	4	4	3	4	4	4	4	4	3	4	3	4	4	4	3	4	4	4	4	3	3	3
11	Female	63	Senior high	Y	5	5	4	4	4	4	5	5	4	4	4	5	5	4	4	5	5	3	3	3	3	4	4	4	5	4	5	5	5	5	5	5	4	4	4	4	5	5	5	4	5	5	3	3	3
12	Female	75	Elementary school	N	4	4	3	4	4	4	4	4	4	5	4	3	3	3	3	4	5	3	3	3	3	3	3	4	4	4	4	4	4	4	4	5	4	4	5	5	5	2	4	4	4	4	3	2	2
13	Male	74	Elementary school	Y	4	4	4	4	4	4	4	4	5	4	4	5	4	4	5	4	5	5	5	5	5	5	5	5	4	5	5	5	5	5	5	5	5	5	5	5	5	4	5	5	4	4	5	3	3
14	Female	70	Elementary school	N	5	5	5	5	5	5	5	5	5	5	5	5	5	5	5	4	3	3	3	3	3	5	5	5	5	5	3	3	3	3	3	4	5	5	5	5	5	5	5	5	5	5	5	2	2
15	Female	63	University	Y	4	5	5	5	5	5	4	4	5	4	5	5	5	5	4	5	5	5	5	5	5	5	5	5	5	5	5	5	5	5	5	5	5	5	5	5	5	4	5	4	5	5	4	4	4
16	Female	63	University	N	5	5	5	5	5	5	5	5	5	5	5	5	5	5	5	5	5	5	5	5	5	5	5	5	5	5	5	5	5	5	5	5	5	5	5	5	5	5	5	5	5	5	5	4	4
17	Female	65	Senior high	Y	3	3	3	3	2	3	4	4	4	4	4	1	2	2	3	3	4	3	3	4	4	3	3	2	2	3	4	2	2	2	2	3	2	3	2	2	3	2	4	3	2	2	2	3	3
18	Female	63	Elementary school	N	4	4	3	4	4	3	4	4	4	3	4	3	3	3	3	4	1	4	4	4	4	4	4	4	4	1	4	4	4	4	4	2	4	1	5	5	2	2	4	3	4	4	3	3	3
19	Female	60	Senior high	N	4	4	4	4	4	4	4	4	4	4	4	4	4	4	4	5	4	4	4	4	4	4	4	4	4	5	4	5	5	5	5	5	4	5	5	5	4	4	4	5	4	4	5	4	4
20	Female	62	Senior high	N	5	5	4	4	4	5	5	5	4	5	5	4	4	5	4	4	5	4	4	4	4	5	5	5	5	4	5	5	5	5	5	4	5	5	5	5	5	4	5	5	5	5	3	4	4
21	Female	58	Senior high	Y	4	4	4	4	4	4	4	4	4	4	4	3	3	4	3	4	4	4	4	4	4	3	3	4	5	3	4	5	5	5	5	3	4	3	4	4	4	3	4	4	5	5	3	4	4
22	Female	63	Senior high	Y	5	5	5	5	5	5	5	5	5	5	5	5	5	5	5	4	5	5	5	5	5	5	5	5	5	5	5	5	5	5	5	5	5	5	5	5	5	5	5	5	5	5	5	5	4
23	Male	62	University	Y	4	4	4	4	4	5	5	5	5	5	5	3	4	4	3	5	5	5	5	5	5	5	5	3	5	4	5	4	4	4	4	5	3	4	5	5	5	4	5	4	5	5	5	5	5
24	Male	61	University	Y	3	3	3	3	3	4	4	4	4	4	4	4	4	4	4	4	4	4	4	4	4	2	2	2	3	4	3	4	4	4	4	4	2	4	4	4	4	4	3	4	3	3	3	3	3
25	Female	63	Elementary school	N	5	5	5	5	5	5	3	5	5	3	5	4	5	5	5	3	3	5	5	5	5	5	5	5	5	5	5	5	5	5	5	5	5	5	4	4	5	4	5	3	5	5	5	1	1
26	Female	66	Junior high	N	5	5	4	4	5	5	5	5	5	4	5	3	3	3	3	5	5	5	5	5	5	5	5	5	5	4	5	5	5	5	5	5	5	4	5	5	4	3	5	3	5	5	4	3	3
27	Female	62	Senior high	Y	4	4	4	4	4	4	4	4	4	4	4	4	4	4	4	4	5	5	5	5	5	3	3	3	4	5	4	4	4	4	4	5	3	5	4	4	5	4	4	4	4	4	5	3	3
28	Female	63	University	Y	4	3	4	3	3	4	4	5	4	4	4	4	3	3	4	5	4	3	4	4	4	4	4	5	5	3	4	4	4	4	4	5	5	4	5	5	4	4	4	4	5	5	5	4	4
29	Female	59	University	Y	4	4	5	4	5	4	4	4	4	4	5	4	4	4	4	4	5	5	5	5	5	5	5	5	5	4	5	3	3	3	3	5	5	4	5	5	5	4	5	4	5	5	5	4	4
30	Male	65	University	N	4	4	4	4	4	5	5	5	4	4	5	4	4	4	4	5	5	5	5	5	5	5	5	5	5	5	5	5	5	5	5	5	5	5	5	5	5	4	5	5	5	5	4	5	5
31	Male	59	University	Y	4	5	4	4	4	4	4	4	4	3	4	4	4	4	4	5	4	4	4	4	4	5	5	4	4	4	4	4	4	4	4	5	4	4	4	4	4	4	4	4	4	4	5	3	3
32	Female	57	University	Y	4	4	4	4	4	4	4	4	3	4	4	4	4	4	4	4	4	3	3	3	3	4	4	5	4	4	4	5	4	5	5	4	5	4	4	4	4	4	4	4	4	4	4	4	4
33	Female	60	University	Y	5	5	5	5	5	5	5	5	5	5	5	5	5	5	5	3	5	5	5	5	5	5	5	4	5	5	5	5	5	5	5	5	4	5	5	5	5	3	5	5	5	5	3	4	4
34	Female	67	Junior high	N	4	3	4	3	3	3	4	3	4	3	4	2	2	3	3	5	5	5	5	5	5	5	5	5	5	3	5	1	1	1	1	3	5	3	5	5	5	3	5	4	5	5	5	4	4
35	Male	68	Senior high	Y	4	4	4	4	5	5	4	4	4	4	4	4	4	4	4	5	4	4	4	4	4	4	4	4	4	4	4	4	4	4	4	4	4	4	5	5	4	4	4	4	4	4	4	4	4
36	Female	63	University	Y	4	4	4	4	4	4	4	4	4	5	4	4	4	4	4	4	4	3	3	3	3	4	4	4	4	4	4	4	4	4	4	4	4	4	4	4	4	4	4	3	4	4	4	4	4
37	Female	61	University	Y	4	4	4	4	4	4	4	4	4	4	4	4	4	3	4	5	5	5	5	5	5	5	5	4	4	4	5	5	5	5	5	5	4	4	4	4	5	5	5	5	4	4	4	4	4
38	Female	61	Senior high	N	4	4	4	4	4	4	4	4	4	4	4	4	4	4	4	4	5	4	4	4	4	5	5	3	4	5	5	5	5	5	5	5	3	5	4	4	4	4	5	5	4	4	3	3	3
39	Female	86	Elementary school	N	5	5	4	4	5	4	4	4	5	4	5	5	5	5	5	5	4	4	4	4	4	5	5	5	5	5	5	5	5	5	5	5	5	5	5	5	5	3	5	5	5	5	3	5	5
40	Female	68	Senior high	N	4	4	4	4	4	4	4	4	4	4	4	4	4	4	4	5	5	4	4	4	4	4	4	5	5	5	5	5	5	5	5	5	5	5	5	5	5	5	5	5	5	5	5	5	5
41	Female	87	Elementary school	N	4	4	3	3	4	5	3	5	3	4	5	3	3	3	4	3	4	5	5	5	5	4	4	2	4	5	3	3	3	3	3	2	2	5	4	4	4	4	3	4	4	4	4	2	2
42	Female	71	University	N	4	4	4	5	4	4	4	5	5	4	5	5	5	5	4	4	5	4	4	4	4	5	5	5	5	4	4	4	4	4	4	3	5	4	5	5	5	5	4	5	5	5	3	2	2
43	Female	76	Senior high	N	4	4	4	3	3	2	2	4	3	4	2	3	3	3	3	4	5	5	5	5	5	4	4	3	5	3	4	5	5	5	5	4	3	3	5	5	5	5	4	5	5	5	5	5	5
44	Female	62	Senior high	Y	4	4	4	4	4	4	4	4	4	4	4	4	4	4	4	5	5	5	5	5	5	5	5	5	5	5	4	3	3	3	3	4	5	5	5	5	4	4	5	3	5	5	4	2	2
45	Male	64	University	Y	4	4	4	4	4	5	5	5	3	4	4	4	4	4	3	5	3	3	3	3	3	5	5	3	5	3	4	3	3	3	3	4	3	3	4	4	5	4	4	4	5	5	2	4	4
46	Female	65	Senior high	Y	3	4	3	4	4	4	4	4	4	3	4	4	3	4	3	4	5	3	3	3	3	3	3	2	3	4	4	3	3	3	3	4	2	4	3	3	3	3	4	4	3	3	3	2	2
47	Female	65	Senior high	N	4	4	3	3	4	4	3	4	3	3	3	3	3	3	3	5	5	5	5	5	5	5	5	5	5	5	2	2	2	2	2	5	5	5	3	3	2	2	2	4	5	5	5	1	1
48	Male	67	Junior high	N	4	4	4	4	4	4	4	4	4	4	4	4	4	4	4	5	4	4	4	4	4	5	5	5	5	5	5	5	5	5	5	5	5	5	5	5	5	4	5	5	5	5	5	2	2
49	Male	60	研究所	N	3	4	3	3	3	4	4	4	3	4	4	3	3	3	2	4	4	5	5	5	5	5	5	4	4	2	4	3	3	3	3	5	4	2	4	4	4	4	4	3	4	4	3	1	1
50	Female	64	Senior high	N	4	4	4	4	4	4	4	4	4	4	4	4	4	4	4	4	5	5	5	5	5	5	5	5	5	5	5	5	5	5	5	5	5	5	4	4	4	4	5	5	5	5	4	4	4
51	Female	73	Elementary school	Y	5	5	5	5	5	5	5	5	5	5	5	5	5	5	5	5	5	5	5	5	5	5	5	5	5	5	5	5	5	5	5	5	5	5	5	5	3	5	5	5	5	5	3	1	1
52	Female	73	Senior high	N	5	5	5	5	4	5	3	3	4	5	5	5	5	5	5	5	5	5	5	5	5	5	5	5	5	5	3	5	5	5	5	5	5	5	5	5	4	5	3	5	5	5	4	3	3
53	Female	60	Elementary school	N	4	4	4	4	4	4	4	4	4	4	4	4	5	5	5	4	4	5	5	5	5	4	4	4	5	4	5	5	5	5	5	5	4	4	5	5	4	5	5	5	5	5	5	4	4
54	Female	64	Junior high	N	4	4	4	5	4	4	4	4	4	4	5	4	4	4	4	4	5	4	4	4	4	5	5	5	5	3	5	4	4	4	4	5	5	3	5	5	4	5	5	5	5	5	5	4	4
55	Female	62	Senior high	N	4	4	4	4	4	4	4	4	4	4	4	4	4	4	4	5	5	5	5	5	5	5	5	4	4	3	4	4	4	4	4	3	4	3	5	5	5	3	4	5	4	4	4	5	5
56	Female	65	Elementary school	N	4	4	4	4	4	4	4	4	4	4	4	4	4	4	4	5	5	5	5	5	5	5	5	5	5	5	5	5	5	5	5	5	5	5	5	5	5	4	5	5	5	5	5	4	4
57	Female	66	University	Y	4	4	4	4	4	4	4	4	4	4	4	4	4	4	4	5	5	4	4	4	4	5	5	5	5	4	5	5	5	5	5	5	5	4	5	5	5	4	5	5	5	5	4	4	4
58	Female	70	University	Y	4	4	4	5	4	4	4	4	4	4	4	4	4	5	5	5	5	5	5	5	5	4	4	5	5	5	5	4	4	4	4	4	5	5	5	5	5	4	5	5	5	5	4	3	3
59	Female	73	Senior high	Y	5	5	5	5	5	4	4	5	5	5	5	5	5	5	5	5	5	5	5	5	5	5	5	5	5	4	5	5	5	5	5	5	5	4	5	5	5	5	5	5	5	5	5	4	4
60	Female	63	University	Y	4	5	4	5	4	5	5	5	5	5	5	5	4	5	5	5	5	5	5	5	5	5	5	5	5	5	5	5	5	5	5	5	5	5	5	5	5	5	5	5	5	5	4	4	4
61	Male	63	University	N	5	5	5	5	5	5	5	5	5	5	5	5	5	5	5	5	4	5	5	5	5	5	5	5	5	5	5	5	5	5	5	5	5	5	5	5	5	4	5	4	5	5	5	5	5
62	Male	61	Senior high	N	4	4	4	3	3	4	4	4	3	4	4	4	4	3	3	5	4	5	5	5	5	3	3	5	5	5	4	4	4	4	4	5	5	5	5	5	5	4	4	5	5	5	4	3	3
63	Female	60	Senior high	N	4	4	4	5	4	4	5	5	4	4	4	4	4	3	4	5	5	5	5	5	5	4	4	5	5	4	3	5	5	5	5	5	5	4	5	5	5	4	3	5	5	5	4	4	4
64	Female	65	Senior high	N	4	4	4	4	4	5	5	5	4	5	5	5	5	4	5	5	5	5	5	5	5	4	4	5	4	5	5	4	4	4	4	5	5	5	5	5	4	4	5	4	4	4	5	5	5
65	Female	74	Senior high	N	4	4	4	4	4	5	5	5	4	5	5	5	5	4	5	5	4	5	5	5	5	4	4	5	4	5	5	4	4	4	4	5	5	5	5	5	4	5	5	5	4	4	5	4	4
66	Female	58	University	N	4	5	4	4	4	5	5	4	5	4	5	5	5	5	4	4	5	5	5	5	5	5	5	4	5	5	4	4	4	4	4	4	4	5	4	4	5	4	4	4	5	5	3	3	3
67	Male	64	University	N	4	4	5	4	4	4	5	5	5	4	5	4	4	4	4	4	4	4	4	4	4	4	4	4	4	4	4	4	4	4	4	4	4	4	4	4	4	3	4	4	4	4	3	3	3
68	Female	60	University	Y	2	2	2	3	3	3	4	4	4	4	4	2	2	3	3	5	3	5	5	5	5	4	4	5	5	4	2	2	2	2	2	4	5	4	5	5	4	5	2	4	5	5	5	3	3
69	Female	68	Senior high	N	4	4	3	3	4	3	3	3	3	3	3	3	4	4	4	4	3	4	4	4	4	4	4	4	4	2	5	4	4	4	4	4	4	2	5	5	1	2	5	4	4	4	4	2	2
70	Female	58	Senior high	N	4	4	4	5	3	4	4	4	5	5	5	5	5	5	5	3	5	5	5	5	5	5	5	4	4	4	3	4	4	4	4	2	4	4	5	5	5	2	3	4	4	4	4	5	5
71	Female	72	Elementary school	N	4	4	4	4	4	3	3	3	4	5	5	5	4	4	4	5	5	5	5	5	5	5	5	5	4	5	4	4	4	4	4	4	5	5	5	5	4	4	4	5	4	4	5	4	4
72	Female	73	Junior high	Y	4	4	4	3	4	4	5	4	5	4	5	4	4	5	4	5	5	5	5	5	5	5	5	5	5	5	4	4	4	4	4	5	5	5	4	4	5	4	4	5	5	5	5	3	3
73	Male	60	Senior high	Y	4	4	4	3	4	4	4	4	4	4	4	3	4	3	4	3	5	4	4	4	4	4	4	3	4	3	5	4	4	4	4	3	3	3	3	3	5	5	5	4	4	4	4	2	2
74	Female	64	Senior high	Y	4	4	4	4	4	4	5	5	5	4	5	4	4	4	4	5	5	5	5	5	5	5	5	5	4	4	4	5	5	5	5	4	5	4	5	5	5	5	4	5	4	4	5	5	5
75	Male	81	University	N	5	5	4	5	5	5	5	5	4	5	5	4	4	5	4	5	5	5	5	5	5	5	5	5	5	2	5	5	5	5	5	5	5	2	5	5	5	5	5	5	5	5	5	4	4
76	Male	70	University	Y	5	5	5	5	5	5	5	5	5	5	5	5	5	5	5	5	5	5	5	5	5	5	5	5	5	5	5	5	5	5	5	5	5	5	5	5	5	4	5	5	5	5	5	5	5
77	Female	67	University	Y	5	5	5	5	5	5	5	5	5	5	5	5	5	5	5	5	5	5	5	5	5	5	5	5	5	5	5	5	5	5	5	5	5	5	5	5	5	4	5	5	5	5	5	5	5
78	Female	75	Senior high	N	4	4	4	4	4	4	3	4	4	4	4	4	4	4	3	5	3	5	5	5	5	5	5	3	5	4	5	5	5	5	5	5	3	4	4	4	5	3	5	5	5	5	5	2	2
79	Female	72	Senior high	Y	4	4	5	5	5	5	4	4	5	4	4	4	4	4	4	5	5	5	5	5	5	4	4	5	5	5	5	5	5	5	5	5	5	5	5	5	5	5	5	5	5	5	5	5	5
80	Female	63	Senior high	Y	5	5	5	4	5	5	5	5	5	4	5	5	5	5	5	4	4	5	5	5	5	5	5	4	5	4	5	5	5	5	5	5	4	4	5	5	5	4	5	5	5	5	5	4	4
81	Female	67	University	N	4	4	4	4	4	4	4	4	4	4	4	4	4	3	3	4	5	5	5	5	5	4	4	4	5	3	5	4	4	4	4	4	4	3	5	5	5	4	5	3	5	5	5	4	4
82	Female	61	University	Y	5	5	4	4	5	5	5	5	4	4	5	4	4	5	5	3	5	4	4	4	4	4	4	5	5	3	5	4	4	4	4	5	5	3	5	5	5	4	5	4	5	5	5	4	4
83	Female	60	Senior high	Y	4	4	4	4	4	4	4	4	4	4	4	4	4	4	4	5	5	5	5	5	5	4	4	5	5	3	5	4	4	4	4	4	5	3	5	5	5	5	5	3	5	5	5	4	4
84	Female	65	University	N	4	4	4	4	4	3	3	3	3	3	3	4	4	4	4	4	3	3	3	3	3	2	2	2	3	2	4	4	4	4	4	4	2	2	4	4	1	1	4	4	3	3	4	2	2
85	Male	68	University	Y	4	4	3	3	3	3	4	4	2	3	3	3	3	3	3	3	5	4	4	4	4	5	5	3	4	4	5	3	3	3	3	5	3	4	4	4	5	4	5	4	4	4	4	1	1
86	Female	64	University	Y	4	5	4	5	5	5	5	5	5	4	5	5	4	4	4	4	5	5	5	5	5	5	5	3	5	5	5	4	4	4	4	5	3	5	5	5	5	4	5	5	5	5	4	2	2
87	Female	70	Junior high	N	4	4	5	5	5	4	4	3	3	4	5	5	3	4	5	5	5	4	4	4	4	4	4	5	5	5	5	5	5	5	5	4	5	5	5	5	3	5	5	4	4	5	5	4	4
88	Female	65	研究所	N	5	5	5	5	5	5	5	5	5	5	5	4	4	5	5	5	5	5	5	5	5	5	5	3	5	4	5	5	5	5	5	5	3	5	5	5	5	5	5	5	5	5	5	4	4
89	Male	68	研究所	N	5	5	4	4	5	4	5	5	5	5	5	5	5	4	4	5	4	5	5	5	5	5	5	4	5	4	5	5	5	5	5	5	4	4	5	5	3	4	5	5	5	5	5	4	4
90	Female	59	University	Y	4	4	4	4	4	4	4	4	4	4	4	4	4	4	4	5	4	4	4	4	4	4	4	4	4	2	4	3	3	3	3	4	4	1	4	4	4	4	4	3	4	4	4	4	4
91	Female	65	University	N	5	5	5	5	5	5	5	5	4	4	5	5	5	5	5	3	5	5	5	5	5	4	4	4	5	3	5	3	3	3	3	4	4	3	4	4	4	4	4	4	5	5	4	4	4
92	Female	62	Senior high	N	4	4	4	3	3	3	3	3	3	3	3	3	3	4	3	3	2	3	3	3	3	3	3	4	3	2	4	3	3	3	3	3	4	2	4	4	3	3	4	3	3	3	3	3	3
93	Male	87	Senior high	N	4	4	4	3	4	3	3	3	3	3	4	4	3	4	4	5	4	3	3	3	3	4	4	4	5	4	4	4	4	4	4	4	4	4	4	4	4	4	4	4	5	5	4	4	4
94	Female	70	Senior high	N	3	3	3	3	3	3	3	3	3	4	3	3	3	3	2	4	3	4	4	4	4	4	4	4	4	4	4	3	3	3	3	3	4	4	4	4	3	3	4	4	4	4	3	3	3
95	Female	72	Senior high	N	3	4	3	3	3	4	4	3	4	3	4	3	4	3	4	3	4	4	4	4	4	4	4	5	4	4	4	4	4	4	4	4	5	4	4	4	4	3	4	4	4	4	4	3	3
96	Female	72	Senior high	Y	3	3	3	2	3	2	3	3	3	3	3	3	4	4	3	4	3	3	3	3	3	4	4	3	3	3	4	4	4	4	4	3	3	3	4	4	3	3	4	4	3	3	3	2	2
97	Female	61	University	Y	4	4	2	3	4	4	4	4	4	3	4	3	2	2	3	4	5	4	4	4	4	5	5	3	5	4	4	5	5	5	5	4	3	4	4	4	5	4	4	4	5	5	4	3	3
98	Male	65	University	Y	3	4	3	4	3	4	5	4	3	4	3	3	4	4	3	5	3	5	5	5	5	5	5	4	5	5	4	5	5	5	5	4	4	5	4	4	5	5	4	4	5	5	5	2	2
99	Female	68	Senior high	Y	5	4	4	4	5	5	5	5	4	5	5	5	5	5	5	5	4	5	5	5	5	4	4	5	5	5	5	5	5	5	5	5	5	5	5	5	5	5	5	5	5	5	4	4	4
100	Female	70	Senior high	N	4	4	4	4	4	4	4	4	4	4	4	4	4	4	4	4	5	5	5	5	5	3	3	5	5	5	5	5	5	5	5	4	5	5	3	3	5	4	5	5	5	5	4	4	4
101	Female	74	Elementary school	Y	4	4	3	3	3	4	4	4	4	4	4	4	4	4	4	4	3	5	5	5	5	4	4	5	5	5	5	5	5	5	5	5	5	5	5	5	5	4	5	3	5	5	4	3	3
[truncated: 23 more columns]
